# Supplementary material for: Noninvasive real-time assessment of intracranial pressure after traumatic brain injury based on electromagnetic coupling phase sensing technology
Source: BMC Neurol. 2021 Jan 18;21:26. doi: 10.1186/s12883-021-02049-3 (PMC7812649; doi:10.1186/s12883-021-02049-3)
Supplement: Supplementary file 3 — Additional file 3: Supplemental Table 1. The optimized parameters and the detail classification result of the four decision algorithms [file 12883_2021_2049_MOESM3_ESM.xlsx]

## Sheet: Sheet1
Supplementary Table 1. The optimized parameters and the detail classification results of the four decision algorithms
Best parameters	Splits	Classification point in ICP	Classifiers	Accuracy
[{'gamma': 'scale', 'kernel': 'rbf'}]	1	15	SVM	0.890306
	2	15	SVM	0.877551
	3	15	SVM	0.885204
	4	15	SVM	0.913265
	5	15	SVM	0.877551
[{'criterion': 'entropy', 'max_depth': 3, 'min_samples_split': 2}]	1	15	Decision Tree	0.882653
	2	15	Decision Tree	0.885204
	3	15	Decision Tree	0.895408
	4	15	Decision Tree	0.908163
	5	15	Decision Tree	0.890306
[{'activation': 'relu', 'alpha': 0.0001, 'solver': 'adam'}]	1	15	Neural Net	0.897959
	2	15	Neural Net	0.887755
	3	15	Neural Net	0.887755
	4	15	Neural Net	0.915816
	5	15	Neural Net	0.895408
[{'algorithm': 'SAMME', 'learning_rate': 0.2, 'n_estimators': 100}]	1	15	AdaBoost	0.895408
	2	15	AdaBoost	0.882653
	3	15	AdaBoost	0.887755
	4	15	AdaBoost	0.908163
	5	15	AdaBoost	0.887755
[{'gamma': 'auto', 'kernel': 'rbf'}]	1	16	SVM	0.839286
	2	16	SVM	0.877551
	3	16	SVM	0.875
	4	16	SVM	0.885204
	5	16	SVM	0.867347
[{'criterion': 'entropy', 'max_depth': 3, 'min_samples_split': 2}]	1	16	Decision Tree	0.82398
	2	16	Decision Tree	0.852041
	3	16	Decision Tree	0.877551
	4	16	Decision Tree	0.869898
	5	16	Decision Tree	0.877551
[{'activation': 'tanh', 'alpha': 0.1, 'solver': 'adam'}]	1	16	Neural Net	0.844388
	2	16	Neural Net	0.872449
	3	16	Neural Net	0.882653
	4	16	Neural Net	0.892857
	5	16	Neural Net	0.877551
[{'algorithm': 'SAMME.R', 'learning_rate': 0.2, 'n_estimators': 50}]	1	16	AdaBoost	0.844388
	2	16	AdaBoost	0.869898
	3	16	AdaBoost	0.872449
	4	16	AdaBoost	0.890306
	5	16	AdaBoost	0.885204
[{'gamma': 'scale', 'kernel': 'rbf'}]	1	17	SVM	0.80102
	2	17	SVM	0.816327
	3	17	SVM	0.839286
	4	17	SVM	0.839286
	5	17	SVM	0.84949
[{'criterion': 'entropy', 'max_depth': 3, 'min_samples_split': 2}]	1	17	Decision Tree	0.803571
	2	17	Decision Tree	0.816327
	3	17	Decision Tree	0.84949
	4	17	Decision Tree	0.831633
	5	17	Decision Tree	0.869898
[{'activation': 'relu', 'alpha': 0.01, 'solver': 'adam'}]	1	17	Neural Net	0.818878
	2	17	Neural Net	0.841837
	3	17	Neural Net	0.854592
	4	17	Neural Net	0.839286
	5	17	Neural Net	0.867347
[{'algorithm': 'SAMME', 'learning_rate': 1.0, 'n_estimators': 50}]	1	17	AdaBoost	0.803571
	2	17	AdaBoost	0.829082
	3	17	AdaBoost	0.84949
	4	17	AdaBoost	0.831633
	5	17	AdaBoost	0.857143
[{'gamma': 'scale', 'kernel': 'rbf'}]	1	18	SVM	0.798469
	2	18	SVM	0.808673
	3	18	SVM	0.811224
	4	18	SVM	0.793367
	5	18	SVM	0.818878
[{'criterion': 'gini', 'max_depth': 3, 'min_samples_split': 2}]	1	18	Decision Tree	0.808673
	2	18	Decision Tree	0.806122
	3	18	Decision Tree	0.831633
	4	18	Decision Tree	0.772959
	5	18	Decision Tree	0.788265
[{'activation': 'relu', 'alpha': 0.0001, 'solver': 'adam'}]	1	18	Neural Net	0.808673
	2	18	Neural Net	0.803571
	3	18	Neural Net	0.834184
	4	18	Neural Net	0.793367
	5	18	Neural Net	0.811224
[{'algorithm': 'SAMME', 'learning_rate': 0.4, 'n_estimators': 100}]	1	18	AdaBoost	0.803571
	2	18	AdaBoost	0.806122
	3	18	AdaBoost	0.844388
	4	18	AdaBoost	0.806122
	5	18	AdaBoost	0.82398
[{'gamma': 'scale', 'kernel': 'rbf'}]	1	19	SVM	0.788265
	2	19	SVM	0.816327
	3	19	SVM	0.80102
	4	19	SVM	0.783163
	5	19	SVM	0.803571
[{'criterion': 'gini', 'max_depth': 3, 'min_samples_split': 2}]	1	19	Decision Tree	0.798469
	2	19	Decision Tree	0.818878
	3	19	Decision Tree	0.808673
	4	19	Decision Tree	0.783163
	5	19	Decision Tree	0.795918
[{'activation': 'logistic', 'alpha': 0.01, 'solver': 'lbfgs'}]	1	19	Neural Net	0.795918
	2	19	Neural Net	0.806122
	3	19	Neural Net	0.816327
	4	19	Neural Net	0.770408
	5	19	Neural Net	0.816327
[{'algorithm': 'SAMME', 'learning_rate': 0.6000000000000001, 'n_estimators': 50}]	1	19	AdaBoost	0.813776
	2	19	AdaBoost	0.826531
	3	19	AdaBoost	0.831633
	4	19	AdaBoost	0.785714
	5	19	AdaBoost	0.803571
[{'gamma': 'auto', 'kernel': 'rbf'}]	1	20	SVM	0.772959
	2	20	SVM	0.783163
	3	20	SVM	0.770408
	4	20	SVM	0.75
	5	20	SVM	0.790816
[{'criterion': 'entropy', 'max_depth': 3, 'min_samples_split': 2}]	1	20	Decision Tree	0.778061
	2	20	Decision Tree	0.813776
	3	20	Decision Tree	0.826531
	4	20	Decision Tree	0.780612
	5	20	Decision Tree	0.790816
[{'activation': 'relu', 'alpha': 0.1, 'solver': 'lbfgs'}]	1	20	Neural Net	0.772959
	2	20	Neural Net	0.818878
	3	20	Neural Net	0.803571
	4	20	Neural Net	0.780612
	5	20	Neural Net	0.813776
[{'algorithm': 'SAMME', 'learning_rate': 0.4, 'n_estimators': 100}]	1	20	AdaBoost	0.790816
	2	20	AdaBoost	0.82398
	3	20	AdaBoost	0.82398
	4	20	AdaBoost	0.783163
	5	20	AdaBoost	0.826531
[{'gamma': 'auto', 'kernel': 'rbf'}]	1	21	SVM	0.747449
	2	21	SVM	0.778061
	3	21	SVM	0.757653
	4	21	SVM	0.734694
	5	21	SVM	0.795918
[{'criterion': 'entropy', 'max_depth': 3, 'min_samples_split': 2}]	1	21	Decision Tree	0.790816
	2	21	Decision Tree	0.811224
	3	21	Decision Tree	0.816327
	4	21	Decision Tree	0.772959
	5	21	Decision Tree	0.813776
[{'activation': 'relu', 'alpha': 0.01, 'solver': 'lbfgs'}]	1	21	Neural Net	0.772959
	2	21	Neural Net	0.834184
	3	21	Neural Net	0.831633
	4	21	Neural Net	0.790816
	5	21	Neural Net	0.829082
[{'algorithm': 'SAMME', 'learning_rate': 0.6000000000000001, 'n_estimators': 50}]	1	21	AdaBoost	0.808673
	2	21	AdaBoost	0.806122
	3	21	AdaBoost	0.816327
	4	21	AdaBoost	0.772959
	5	21	AdaBoost	0.818878
[{'gamma': 'scale', 'kernel': 'rbf'}]	1	22	SVM	0.739796
	2	22	SVM	0.772959
	3	22	SVM	0.755102
	4	22	SVM	0.737245
	5	22	SVM	0.790816
[{'criterion': 'entropy', 'max_depth': 5, 'min_samples_split': 2}]	1	22	Decision Tree	0.780612
	2	22	Decision Tree	0.780612
	3	22	Decision Tree	0.793367
	4	22	Decision Tree	0.767857
	5	22	Decision Tree	0.806122
[{'activation': 'relu', 'alpha': 0.01, 'solver': 'lbfgs'}]	1	22	Neural Net	0.780612
	2	22	Neural Net	0.795918
	3	22	Neural Net	0.803571
	4	22	Neural Net	0.783163
	5	22	Neural Net	0.811224
[{'algorithm': 'SAMME.R', 'learning_rate': 0.2, 'n_estimators': 50}]	1	22	AdaBoost	0.793367
	2	22	AdaBoost	0.821429
	3	22	AdaBoost	0.790816
	4	22	AdaBoost	0.778061
	5	22	AdaBoost	0.780612
[{'gamma': 'scale', 'kernel': 'rbf'}]	1	23	SVM	0.760204
	2	23	SVM	0.813776
	3	23	SVM	0.772959
	4	23	SVM	0.765306
	5	23	SVM	0.803571
[{'criterion': 'entropy', 'max_depth': 5, 'min_samples_split': 2}]	1	23	Decision Tree	0.829082
	2	23	Decision Tree	0.829082
	3	23	Decision Tree	0.816327
	4	23	Decision Tree	0.788265
	5	23	Decision Tree	0.783163
[{'activation': 'logistic', 'alpha': 0.01, 'solver': 'lbfgs'}]	1	23	Neural Net	0.831633
	2	23	Neural Net	0.839286
	3	23	Neural Net	0.80102
	4	23	Neural Net	0.793367
	5	23	Neural Net	0.798469
[{'algorithm': 'SAMME', 'learning_rate': 0.6000000000000001, 'n_estimators': 100}]	1	23	AdaBoost	0.821429
	2	23	AdaBoost	0.852041
	3	23	AdaBoost	0.806122
	4	23	AdaBoost	0.778061
	5	23	AdaBoost	0.798469
[{'gamma': 'scale', 'kernel': 'rbf'}]	1	24	SVM	0.808673
	2	24	SVM	0.816327
	3	24	SVM	0.826531
	4	24	SVM	0.788265
	5	24	SVM	0.826531
[{'criterion': 'entropy', 'max_depth': 10, 'min_samples_split': 4}]	1	24	Decision Tree	0.826531
	2	24	Decision Tree	0.795918
	3	24	Decision Tree	0.808673
	4	24	Decision Tree	0.816327
	5	24	Decision Tree	0.844388
[{'activation': 'relu', 'alpha': 0.1, 'solver': 'lbfgs'}]	1	24	Neural Net	0.839286
	2	24	Neural Net	0.846939
	3	24	Neural Net	0.806122
	4	24	Neural Net	0.803571
	5	24	Neural Net	0.821429
[{'algorithm': 'SAMME.R', 'learning_rate': 0.2, 'n_estimators': 50}]	1	24	AdaBoost	0.831633
	2	24	AdaBoost	0.846939
	3	24	AdaBoost	0.836735
	4	24	AdaBoost	0.816327
	5	24	AdaBoost	0.811224
[{'gamma': 'scale', 'kernel': 'rbf'}]	1	25	SVM	0.811224
	2	25	SVM	0.816327
	3	25	SVM	0.806122
	4	25	SVM	0.795918
	5	25	SVM	0.829082
[{'criterion': 'entropy', 'max_depth': 10, 'min_samples_split': 4}]	1	25	Decision Tree	0.808673
	2	25	Decision Tree	0.829082
	3	25	Decision Tree	0.80102
	4	25	Decision Tree	0.829082
	5	25	Decision Tree	0.829082
[{'activation': 'relu', 'alpha': 0.1, 'solver': 'lbfgs'}]	1	25	Neural Net	0.82398
	2	25	Neural Net	0.84949
	3	25	Neural Net	0.826531
	4	25	Neural Net	0.826531
	5	25	Neural Net	0.836735
[{'algorithm': 'SAMME.R', 'learning_rate': 0.2, 'n_estimators': 100}]	1	25	AdaBoost	0.844388
	2	25	AdaBoost	0.846939
	3	25	AdaBoost	0.82398
	4	25	AdaBoost	0.836735
	5	25	AdaBoost	0.841837
